# Supplementary material for: Automated Fiber Diameter and Porosity Measurements of Plasma Clots in Scanning Electron Microscopy Images
Source: Biomolecules. 2021 Oct 18;11(10):1536. doi: 10.3390/biom11101536 (PMC8533744; doi:10.3390/biom11101536)
Supplement: Supplementary file 1 [file biomolecules-11-01536-s001.zip]

Archive with 1 entries (1 files):
- biomolecules-1391115-supplementary.pdf
